# Supplementary material for: Emerging Technologies for Dentin Caries Detection—A Systematic Review and Meta-Analysis
Source: J Clin Med. 2022 Jan 28;11(3):674. doi: 10.3390/jcm11030674 (PMC8837049; doi:10.3390/jcm11030674)
Supplement: Supplementary file 1 [file jcm-11-00674-s001.zip]

Archive with 3 entries (2 files):
- sup/
- sup/CariesTech-Supplementary1.xlsx
- sup/CariesTech-Supplementary2.pdf
