# Supplementary material for: Emerging Technologies for Dentin Caries Detection—A Systematic Review and Meta-Analysis
Source: J Clin Med. 2022 Jan 28;11(3):674. doi: 10.3390/jcm11030674 (PMC8837049; doi:10.3390/jcm11030674)
Supplement: Supplementary file 1 [file jcm-11-00674-s001.zip › sup/CariesTech-Supplementary1.xlsx]

## Sheet: LF
LASER FLUORESCENCE
DIAGNOdent 2095
In vitro subgroup
Study ID	TP	FP	TN	FN	Sensitivity	Specificity	Reference
de Paula 2011	8	16	30	10	0.444444	0.652174	Histology
Jablonski-Momemi 2012a	9	6	60	9	0.5	0.909091	Operative validation
Rodrigues 2011	17	8	62	10	0.62963	0.885714	Histology
In vivo subgroup
Study ID	TP	FP	TN	FN	Sensitivity	Specificity
Diniz 2012	22	18	60	5	0.814815	0.769231	Histology
Castilho 2016	3	6	34	0	1	0.85	Histology
DIAGNOdent pen
In vitro subgroup
Study ID	TP	FP	TN	FN	Sensitivity	Specificity	Reference
Bizhang 2016	75	8	239	19	0.797872	0.967611	VE+BWR
De Souza 2014	33	21	190	2	0.942857	0.900474	Histology
Neuhaus 2015	9	15	81	13	0.409091	0.84375	Histology
Achilleos 2013	4	13	19	2	0.666667	0.59375	Histology
Aktan 2012	26	49	53	1	0.962963	0.519608	Histology
Bussaneli 2015	13	13	61	6	0.6842	0.8243	Histology
Jablonski-Momemi 2012b	14	27	38	3	0.823529	0.584615	Histology
Peycheva 2016	11	10	23	1	0.916667	0.69697	Histology
Rodrigues 2011	17	9	61	10	0.62963	0.871429	Histology
Seremidi 2012	11	12	75	9	0.55	0.862069	Histology
Tassoker 2019	12	5	65	8	0.6	0.928571	Histology
Mortensen 2014	10	10	49	31	0.243902	0.830508	Histology
Luczaj-Cepowciz 2019	7	4	28	9	0.4375	0.875	micro-CT
Marczuk-Kolada 2020	18	26	109	7	0.72	0.807407	CBCT
In vivo subgroup
Study ID	TP	FP	TN	FN	Sensitivity	Specificity	Reference
Diniz 2012	23	23	55	4	0.851852	0.705128	Histology
Litzenburger 2021	25	9	54	8	0.757576	0.857143	VE+BWR+operative validation
Tassoker 2019	10	16	54	10	0.5	0.771429	Histology
Dundar 2020	86	128	740	20	0.811321	0.852535	Operative validation
Ozkan 2017	94	4	1	62	0.602564	0.2	Operative validation

## Sheet: FC
FLUORESCENCE CAMERA
VistaProof
In vitro subgroup
Study ID	TP	FP	TN	FN	Sensitivity	Specificity	Tooth surface	Reference Test	Cut-off
Achilleos 2013	3	6	27	3	0.5	0.818182	Occlusal	Histology	manufacturer
Jablonski-Momemi 2011	2	2	73	21	0.0869565	0.973333	Occlusal	Histology	manufacturer
Seremidi 2012	0	4	83	20	0	0.954023	Occlusal	Histology	manufacturer
Jablonski-Momemi 2011	20	25	50	3	0.8696	0.667	Occlusal	Histology	optimal
Jablonski-Momemi 2012b	14	27	38	3	0.823529	0.584615	Occlusal	Histology	optimal
Jablonski-Momemi 2013	46	10	36	5	0.901961	0.782609	Occlusal	Histology	optimal
Rodrigues 2011	26	21	49	1	0.962963	0.7	Occlusal	Histology	optimal
Seremidi 2012	19	28	59	1	0.95	0.678161	Occlusal	Histology	optimal
In vivo subgroup
Study ID	TP	FP	TN	FN	Sensitivity	Specificity	Tooth surface	Reference Test	Cut-off
Jablonski-Momemi 2014	6	6	276	18	0.25	0.978723	Occlusal	VE+BWR+operative validation	manufacturer
VistaCam iX
In vitro subgroup
Jablonski-Momemi 2012a	7	0	44	29	0.194444	1	Occlusal	fissurotomy	manufacturer
Marczuk-Kolada 2020	3	4	133	20	0.130435	0.970803	Occlusal	CBCT	manufacturer
Jablonski-Momemi 2013	44	15	31	7	0.862745	0.673913	Occlusal	Histology	optimal

## Sheet: NIR-LT
NEAR-INFRARED LIGHT TRANSILLUMINATION
DIAGNOcam
In vitro subgroup
Study ID	TP	FP	TN	FN	Sensitivity	Specificity	Tooth surface	Reference Test
Lederer 2019	14	2	101	3	0.823529	0.980583	Proximal	micro-CT
DIAGNOcam
In vivo subgroup
Study ID	TP	FP	TN	FN	Sensitivity	Specificity	Tooth surface	Reference Test
Ozkan 2017	94	4	1	62	0.602564	0.2	Proximal	Operative validation
Dundar 2020	105	51	817	1	0.990566	0.941244	Proximal	histology
Litzenburger 2021	32	21	42	1	0.969697	0.666667	Occlusal	VE+BWR+operative validation

## Sheet: LED
LED-BASED DEVICE
Midwest
In vitro subgroup
Study ID	TP	FP	TN	FN	Sensitivity	Specificity	Tooth surface	Reference Test
Bozdemir 2016	15	9	108	24	0.384615	0.923077	Proximal	Histology
Neuhaus 2015	2	4	92	20	0.0909091	0.958333	Proximal	Histology
Rodrigues 2011	19	7	63	8	0.703704	0.9	Occlusal	Histology
Aktan 2012	14	13	89	13	0.518519	0.872549	Occlusal
In vivo subgroup
Study ID	TP	FP	TN	FN	Sensitivity	Specificity	Tooth surface
Dundar 2020	60	166	702	46	0.566038	0.808756	Proximal	Operative validation

## Sheet: OCT
OPTICAL COHERENCE TOMOGRAPHY
OCT
In vitro subgroup
Study ID	TP	FP	TN	FN	Sensitivity	Specificity	Tooth surface		Reference Test
Gomez 2013	15	1	65	31	0.326087	0.984848	Occlusal	2D	Histology
Luong 2020	9	12	39	2	0.818182	0.764706	Occlusal	3D	Histology
Nakagawa 2013	37	4	84	2	0.948718	0.954545	Proximal/Axial smooth surfaces	2D	Histology
In vivo subgroup
Study ID	TP	FP	TN	FN	Sensitivity	Specificity	Tooth surface	2D	VE+BWR
Shimada 2014	29	4	49	4	0.878788	0.924528	Proximal

## Sheet: FOTI
FOTI - FIBRE OPTIC TRANSILLUMINATION
In vitro
Study ID	TP	FP	TN	FN	Sensitivity	Specificity	Tooth surface	Reference Test
Astvaldsdottir 2012	5	4	78	10	0.333333	0.95122	Proximal	Histology
Gomez 2013	36	5	61	10	0.782609	0.924242	Occlusal	Histology
In vivo
Study ID	TP	FP	TN	FN	Sensitivity	Specificity	Tooth surface
Laitala 2017	54	135	1851	63	0.461538	0.932024	Proximal	VE+BWR

## Sheet: QLF
QUANTITATIVE LIGHT INDUCED FLUORESCENCE
QLF Inspektor Pro
All in vitro
Study ID	TP	FP	TN	FN	Sensitivity	Specificity	Tooth surface	Reference Test
Bussaneli 2015	12	13	63	5	0.705882	0.828947	Occlusal	Histology
Gomez 2013	40	13	53	6	0.869565	0.80303	Occlusal	Histology
Jallad 2015	31	10	15	4	0.885714	0.6	Occlusal	Histology
Ko 2015	9	10	71	5	0.642857	0.876543	Proximal	Histology

## Sheet: LIF
LIGHT INDUCED FLUORESCENCE
LIF
All in vitro
Study ID	TP	FP	TN	FN	Sensitivity	Specificity	Tooth surface	Reference Test
Gomez 2013	38	9	57	8	0.826087	0.863636	Occlusal	Histology
Peycheva 2016	7	0	33	5	0.583333	1	Occlusal	Histology

## Sheet: ACIS
ALTERNATING CURRENT IMPEDANCE SPECTROSCOPY
ACIS
In vitro
Study ID	TP	FP	TN	FN	Sensitivity	Specificity	Tooth surface	Reference Test
Mortensen 2014	2	1	66	31	0.0606061	0.985075	Occlusal	VE+BWR+operative validation
In vivo
Study ID	TP	FP	TN	FN	Sensitivity	Specificity	Tooth surface	Reference Test
Litzenburger 2021	21	3	60	12	0.636364	0.952381	Occlusal	VE+BWR+operative validation

## Sheet: PTR-LUM
Photothermal Radiometry and Modulated Luminescence (PTR-LUM)
PTR-LUM
All in vitro
Study ID	TP	FP	TN	FN	Sensitivity	Specificity	Tooth surface	Reference Test
Jallad 2015	30	14	11	5	0.857143	0.44	Occlusal	Histology
